# Supplementary material for: Biomarkers of Gamma-Hydroxybutyric Acid (GHB) Exposure: A Comprehensive Review of Analytical and Forensic Advances
Source: Toxics. 2025 Sep 27;13(10):824. doi: 10.3390/toxics13100824 (PMC12567942; doi:10.3390/toxics13100824)
Supplement: Supplementary file 1 [file toxics-13-00824-s001.zip]

Archive with 1 entries (1 files):
- toxics-3816758-supplementary.pdf
